# Supplementary material for: Promoting Functional Mobility in Individuals with Non-Ambulatory Cerebral Palsy: A Scoping Review of the MOVE Programme
Source: Children (Basel). 2026 Feb 20;13(2):292. doi: 10.3390/children13020292 (PMC12939002; doi:10.3390/children13020292)
Supplement: Supplementary file 1 [file children-13-00292-s001.zip]

Archive with 4 entries (4 files):
- Schomerus supp mat S1 search string PubMed via EBSCOHost.pdf
- Schomerus supp table S1 databases.pdf
- Schomerus supp table S2 excluded literature.pdf
- Schomerus supp table S3 included literature.pdf
